# Supplementary material for: Horse Meat Hydrolysate Ameliorates Dexamethasone-Induced Muscle Atrophy in C57BL/6 Mice via the AKT/FoxO3a/mTOR Pathway
Source: Cells. 2025 Jul 9;14(14):1050. doi: 10.3390/cells14141050 (PMC12293372; doi:10.3390/cells14141050)
Supplement: Supplementary file 1 [file cells-14-01050-s001.zip]

Archive with 1 entries (1 files):
- cells-3714790-supplementary.pdf
